# Supplementary material for: Clinical and Instrument-Based Evaluation of Plasma IQ Microcurrent Radiofrequency for Periorbital Skin Rejuvenation
Source: Biomedicines. 2026 Mar 16;14(3):679. doi: 10.3390/biomedicines14030679 (PMC13024019; doi:10.3390/biomedicines14030679)
Supplement: Supplementary file 1 [file biomedicines-14-00679-s001.zip]

Archive with 1 entries (1 files):
- biomedicines-4177059-supplementary.pdf
